# Supplementary material for: NLRC3 negatively regulates CD4+ T cells and impacts protective immunity during Mycobacterium tuberculosis infection
Source: PLoS Pathog. 2018 Aug 22;14(8):e1007266. doi: 10.1371/journal.ppat.1007266 (PMC6122840; doi:10.1371/journal.ppat.1007266)
Supplement: S1 Table — (XLSX) [file ppat.1007266.s009.xlsx]

## Sheet: Sheet1
S1 table The primers of RT-PCR.
Gene	GenBank ID	5’Forward sequence3’	5’Forward sequence3’
mNlrc3	NM_001081280.1	CGGATGACTGAGATTCGGGG	GGTGCGATACAAGTGACCCA
Actb	NM_007393	GGTGGGAATGGGTCAGAAGG	AGGTGTGGTGCCAGATCTTC
